# Supplementary material for: Thermally Stable Magneto-Plasmonic Nanoparticles for SERS with Tunable Plasmon Resonance
Source: Nanomaterials (Basel). 2022 Aug 19;12(16):2860. doi: 10.3390/nano12162860 (PMC9416134; doi:10.3390/nano12162860)
Supplement: Supplementary file 1 [file nanomaterials-12-02860-s001.zip]

Archive with 1 entries (1 files):
- nanomaterials-1866484-supplementary.pdf
